# Supplementary material for: The Effect of a Multifaceted Intervention on Dietary Quality in Schoolchildren and the Mediating Effect of Dietary Quality between Intervention and Changes in Adiposity Indicators: A Cluster Randomized Controlled Trial
Source: Nutrients. 2022 Aug 10;14(16):3272. doi: 10.3390/nu14163272 (PMC9414904; doi:10.3390/nu14163272)
Supplement: Supplementary file 1 [file nutrients-14-03272-s001.zip]

Archive with 1 entries (1 files):
- nutrients-1808130-supplementary.pdf
